# Supplementary material for: Subjective Complaints and Coping Strategies of Individuals with Reported Low-Frequency Noise Perceptions
Source: J Clin Med. 2024 Feb 6;13(4):935. doi: 10.3390/jcm13040935 (PMC10889834; doi:10.3390/jcm13040935)
Supplement: Supplementary file 1 [file jcm-13-00935-s001.zip]

Archive with 1 entries (1 files):
- jcm-2815390-supplementary.pdf
